# Supplementary material for: Estimated impact of revising the 13-valent pneumococcal conjugate vaccine schedule from 2+1 to 1+1 in England and Wales: A modelling study
Source: PLoS Med. 2019 Jul 3;16(7):e1002845. doi: 10.1371/journal.pmed.1002845 (PMC6608946; doi:10.1371/journal.pmed.1002845)
Supplement: S1 Data — Worksheets include (1) IPD data—ST3 in non-PCV13: ST3 IPD cases included with non-PCV13 serotype as a base case scenario; (2) IPD data—ST3 excluded: ST3 IPD cases excluded for a sensitivity analysis; and (3) 2001 carriage data: serotype distribution among the nasopharyngeal swabs collected in 2001/2002 in England by serogroupings and age groups, with two tables, depending on whether ST3 is included in NVT or excluded from the data. IPD, invasive pneumococcal disease; NVT, non-vaccine serotype; PCV13, 13-valent pneumococcal conjugate vaccine; ST3, serotype 3. (XLSX) [file pmed.1002845.s001.xlsx]

## Sheet: 1. IPD data - ST3 in non PCV13
		Epi Year	<2m	2-3m	4-5m	6-11m	1	2	3	4	5-9	10-14	15-24	25-44	45-64	65-74	75-84	85+	Total
	VT1	2005/2006	21.9638	29.008	28.435	179.192	217.545	89.3235	57.4218	52.7491	104.465	44.3061	113.642	502.294	983.203	401.851	587.381	390.634	3803.41	*2005/06 as average of IPD cases between 2001/02 and 2005/06
		2006/2007	15.171	16.3642	10.6225	71.9522	123.889	58.2595	62.6838	33.284	67.1778	22.1677	81.3343	438.991	675.832	345.588	457.85	322.87	2804.04
		2007/2008	11.1414	5.21629	8.64795	7.32551	20.9835	9.8708	30.4402	21.6091	38.5222	12.1464	61.9178	244.83	470.118	243.431	337.219	237.398	1760.82
		2008/2009	10.7398	1.12549	8.88693	6.62603	3.31769	2.19932	3.32651	12.5464	19.18	9.83358	29.6037	143.23	299.293	169.776	207.082	164.209	1090.98
		2009/2010	5.71358	1.16645	0	2.09627	1.09848	4.45663	5.11893	4.54496	17.3808	8.74935	15.7056	64.6618	139.495	89.0615	107.76	82.423	549.432
		2010/2011	3.25742	2.20024	2.20021	0	3.39168	0	1.13808	0	7.08367	2.37077	10.5018	57.8441	93.2481	52.8607	73.4106	64.0349	373.542
		2011/2012	2.21734	2.10142	2.15606	3.13524	1.11025	1.07802	1.13086	2.20285	2.19605	1.26457	5.48627	32.1658	49.4385	38.8466	40.7371	41.5295	226.796
		2012/2013	1.07446	0	0	2.10052	3.28053	0	0	1.46911	2.25243	2.19148	2.16911	18.309	36.9394	30.1492	25.7367	26.3954	152.067
		2013/2014	2.06523	0	0	1.04395	2.40431	3.69987	0	0	0	2.12637	3.26768	16.4839	32.887	14.0257	22.5883	13.0984	113.691
		2014/2015	3.34572	0	0	0	1.10925	1	0	0	3.39398	2.59917	4.50495	21.2953	36.1996	18.6196	24.9915	30.6003	147.659
		2015/2016	2.06464	0	0	1.1156	1.20793	1.06072	0	1.60051	1.05769	1.07157	1.07157	12.8157	44.9581	15.0744	27.5462	14.0132	124.658
	VT2	2005/2006	10.2285	3.94741	7.09396	31.4721	23.9647	10.2851	7.1628	10.8909	25.3959	14.738	62.4888	182.046	336.917	128.653	119.428	103.589	1078.3
		2006/2007	6.33644	10.0945	5.324	30.7418	24.3252	7.12187	7.48028	7.02397	12.6184	12.345	28.6455	190.404	243.73	113.668	133.201	95.1897	928.25
		2007/2008	3.71339	16.9511	8.64703	36.6236	35.7915	11.1035	9.68449	6.75212	19.3102	8.67507	37.1467	264.388	317.942	162.27	161.208	147.459	1247.67
		2008/2009	13.9822	19.1614	5.56247	32.0727	57.5909	23.1267	13.3255	10.0518	14.7793	14.772	45.1765	257.388	360.953	184.193	214.298	151.887	1418.32
		2009/2010	19.455	21.0273	15.0223	54.584	41.8041	23.4321	19.4808	9.10342	17.3937	13.1435	61.7921	248.435	386.17	206.261	233.826	146.128	1517.06
		2010/2011	11.9522	20.9169	0	15.0105	13.5762	24.02	15.9443	19.0762	29.5359	9.48969	67.7253	311.686	421.048	238.039	224.838	177.034	1599.89
		2011/2012	7.7687	7.36258	1.07914	5.23079	3.33418	7.55391	15.8484	6.61538	15.3724	12.6587	29.6564	195.494	311.234	175.546	160.913	120.341	1076.01
		2012/2013	4.29784	9.4762	1.44675	4.20104	5.46754	4.20104	3	4.40734	13.5146	6.57445	42.2977	150.78	272.7	121.674	142.111	104.482	890.631
		2013/2014	5.16307	2.22467	1.16847	1.04395	2.40431	1.23329	2.06739	1.09626	11.7987	1.06319	22.8738	81.3208	158.954	65.8131	80.6726	51.3021	490.199
		2014/2015	3.35935	2.29465	1.05686	4.43854	3.3413	3.01222	2.28479	1.32077	9.05062	3.91464	19.224	69.7728	148.693	112.173	88.372	70.2285	542.537
		2015/2016	4.12929	1	1.04356	1.1156	1.20793	4.2429	0	6.17564	6.34615	2.14314	20.3598	53.3988	130.593	72.1419	78.4007	54.975	437.273
	NVT	2005/2006	30.9448	10.6154	5.72314	17.3117	12.7945	15.5581	14.4467	7.32199	25.3797	34.6793	60.6831	462.734	764.473	347.816	384.847	243.292	2438.62
		2006/2007	22.7934	10.0866	10.6397	21.2662	25.5855	14.2326	4.48467	7.01849	27.4458	34.539	70.457	412.22	698.02	309.64	336.037	213.059	2217.52
		2007/2008	24.8318	7.84759	14.8689	25.7152	32.1873	16.0875	16.6529	4.06369	33.7521	19.1437	68.3111	450.183	749.227	403.274	438.201	299.429	2603.78
		2008/2009	31.1634	18.0182	15.5611	26.5194	50.9006	23.1062	18.8611	15.0644	23.6262	12.2991	56.4205	404.491	782.433	454.176	522.608	411.9	2867.15
		2009/2010	22.8732	5.83708	13.0107	30.421	35.1803	11.1508	18.4433	11.3718	28.2788	13.1349	60.6286	349.462	734.374	471.302	538.119	387.931	2731.52
		2010/2011	22.8288	9.91277	8.81124	29.0342	61.1223	24.0315	15.952	17.9627	29.5385	20.1753	54.9072	384.226	740.034	471.897	525.616	421.608	2837.66
		2011/2012	21.0809	11.5667	10.7885	38.6976	46.666	19.4192	18.1076	13.2272	27.4612	15.1864	45.0219	328.802	758.637	503.171	594.998	435.3	2888.13
		2012/2013	23.6461	10.5327	11.5779	35.7209	38.2857	16.8098	20.0067	16.1657	47.3807	14.2494	71.6049	337.214	878.15	581.645	654.827	489.58	3247.4
		2013/2014	24.823	7.799	12.874	46.0082	61.4096	27.1764	28.9904	21.9608	35.2848	13.8439	48.0038	363.236	880.606	653.796	645.352	490.895	3362.06
		2014/2015	22.3276	21.7329	18.9656	58.6319	66.623	30.0307	30.751	23.7017	56.6242	19.5137	74.4077	465.609	1172.75	823.391	802.721	617.009	4304.79
		2015/2016	25.83	24.0204	22.9778	55.8273	61.6569	29.7255	36.0342	20.5732	47.5962	11.7973	98.6681	658.432	1378.81	939.719	947.97	693.705	5053.35
	All	2005/2006	63.1371	43.5708	41.2521	227.975	254.304	115.167	79.0313	70.962	155.241	93.7234	236.814	1147.07	2084.59	878.32	1091.66	737.515	7320.34
		2006/2007	44.3009	36.5452	26.5862	123.96	173.8	79.614	74.6488	47.3264	107.242	69.0517	180.437	1041.61	1617.58	768.896	927.088	631.118	5949.81
		2007/2008	39.6866	30.015	32.1639	69.6643	88.9623	37.0618	56.7776	32.4249	91.5845	39.9651	167.376	959.401	1537.29	808.974	936.629	684.285	5612.26
		2008/2009	55.8854	38.3051	30.0105	65.2181	111.809	48.4322	35.5132	37.6627	57.5854	36.9046	131.201	805.109	1442.68	808.146	943.988	727.996	5376.45
		2009/2010	48.0418	28.0309	28.033	87.1012	78.0829	39.0395	43.0431	25.0201	63.0534	35.0277	138.126	662.559	1260.04	766.624	879.704	616.482	4798.01
		2010/2011	38.0385	33.0299	11.0115	44.0447	78.0902	48.0515	33.0344	37.0388	66.1581	32.0357	133.134	753.756	1254.33	762.797	823.865	662.676	4811.09
		2011/2012	31.0669	21.0307	14.0237	47.0636	51.1105	28.0511	35.0869	22.0455	45.0296	29.1098	80.1646	556.462	1119.31	717.563	796.647	597.17	4190.94
		2012/2013	29.0184	20.0089	13.0247	42.0224	47.0338	21.0109	23.0067	22.0422	63.1477	23.0154	116.072	506.303	1187.79	733.468	822.675	620.458	4290.1
		2013/2014	32.0513	10.0237	14.0425	48.0961	66.2182	32.1096	31.0578	23.0571	47.0835	17.0334	74.1453	461.041	1072.45	733.635	748.613	555.295	3965.95
		2014/2015	29.0327	24.0276	20.0225	63.0705	71.0736	34.0429	33.0358	25.0225	69.0688	26.0276	98.1367	556.677	1357.64	954.183	916.085	717.837	4994.99
		2015/2016	32.0239	25.0204	24.0214	58.0585	64.0727	35.0291	36.0342	28.3493	55	15.012	120.1	724.646	1554.37	1026.94	1053.92	762.693	5615.28

## Sheet: 2. IPD data - ST3 excluded
		Epi Year	<2m	2-3m	4-5m	6-11m	1	2	3	4	5-9	10-14	15-24	25-44	45-64	65-74	75-84	85+	Total
	VT1	2005/2006	22.4568	29.1279	28.4349	179.654	217.776	89.9348	58.497	53.508	105.426	44.3057	114.75	509.028	1002.41	411.691	600.519	398.78	3866.3	*2005/06 as average of IPD cases between 2001/02 and 2005/06
		2006/2007	15.488	16.3637	10.7155	71.9514	124.263	58.3916	62.6832	34.0584	68.736	23.5654	82.4386	445.468	689.813	351.737	466.949	328.046	2850.67
		2007/2008	11.6461	5.30563	8.64736	7.37571	21.1475	9.91499	30.696	21.6087	38.6409	12.5734	62.364	247.427	477.957	248.403	341.995	240.816	1786.52
		2008/2009	10.7917	1.12548	8.96353	6.65658	3.32653	2.20289	3.33322	12.6744	19.2907	9.83351	30.0975	144.759	303.162	172.275	210.393	166.107	1104.99
		2009/2010	5.80994	1.17368	0	2.09864	1.10435	4.49941	5.12806	4.63096	17.4049	8.77348	15.7336	65.1287	141.145	90.1692	109.19	83.5637	555.554
		2010/2011	3.31066	2.20714	2.20018	0	3.42892	0	1.13807	0	7.16697	2.37071	10.5285	58.3706	94.199	53.4246	74.3587	64.6871	377.391
		2011/2012	2.26457	2.10142	2.15604	3.13523	1.11525	1.08451	1.13521	2.20284	2.22328	1.27658	5.49993	32.3639	49.8581	39.3062	41.1311	41.9245	228.779
		2012/2013	1.09573	0	0	2.10052	3.2942	0	0	1.50261	2.28285	2.19148	2.1774	18.3732	37.1621	30.3417	26.0066	26.6031	153.132
		2013/2014	2.06976	0	0	1.04597	2.40453	3.72822	0	0	0	2.12643	3.27178	16.5436	33.0343	14.1149	22.7338	13.1828	114.256
		2014/2015	3.40861	0	0	0	1.11464	1	0	0	3.4074	2.59926	4.52305	21.4381	36.4127	18.7594	25.2009	30.8721	148.736
		2015/2016	2.07709	0	0	1.12269	1.21612	1.06465	0	1.62591	1.0625	1.07158	1.07492	12.8643	45.1964	15.188	27.7271	14.116	125.407
	VT2	2005/2006	10.4581	3.96372	7.09394	31.5533	23.9902	10.3555	7.29692	11.0476	25.6295	14.7378	63.098	184.486	343.499	131.804	122.1	105.749	1096.86
		2006/2007	6.46883	10.0941	5.37063	30.7414	24.3987	7.13803	7.48021	7.18741	12.911	13.1233	29.0345	193.213	248.772	115.691	135.848	96.7159	944.189
		2007/2008	3.88161	17.2415	8.64643	36.8746	36.0713	11.1532	9.76585	6.75198	19.3696	8.98004	37.4144	267.192	323.244	165.585	163.491	149.582	1265.24
		2008/2009	14.0497	19.1611	5.61041	32.2206	57.7443	23.1643	13.3524	10.1543	14.8646	14.7719	45.9301	260.135	365.62	186.905	217.725	153.643	1435.05
		2009/2010	19.7831	21.1577	15.0223	54.6457	42.0275	23.657	19.5156	9.27568	17.4179	13.1798	61.9026	250.229	390.736	208.826	236.931	148.15	1532.46
		2010/2011	12.1476	20.9825	0	15.0105	13.7253	24.2509	15.9441	19.2824	29.8833	9.48948	67.8974	314.523	425.341	240.579	227.742	178.837	1615.64
		2011/2012	7.93418	7.36256	1.07913	5.23077	3.34919	7.59942	15.9094	6.61534	15.563	12.779	29.7303	196.698	313.876	177.623	162.469	121.486	1085.3
		2012/2013	4.38294	9.50265	1.44674	4.20104	5.49034	4.21162	3	4.50784	13.6971	6.57444	42.4593	151.309	274.344	122.451	143.602	105.304	896.483
		2013/2014	5.1744	2.22477	1.18388	1.04597	2.40453	1.24274	2.06742	1.10113	11.844	1.06322	22.9025	81.615	159.666	66.2316	81.1923	51.6326	492.592
		2014/2015	3.4225	2.2947	1.05687	4.44615	3.35754	3.01222	2.31676	1.32083	9.0864	3.91477	19.3013	70.2409	149.568	113.015	89.1124	70.8523	546.318
		2015/2016	4.15417	1	1.04357	1.12269	1.21612	4.2586	0	6.27364	6.375	2.14316	20.4235	53.6011	131.285	72.6856	78.9157	55.3781	439.876
	NVT	2005/2006	25.6152	9.32772	5.72365	14.465	11.386	12.1847	9.1991	3.714	22.4354	34.6822	54.2095	428.199	660.099	270.102	295.826	185.239	2042.41
		2006/2007	16.8221	10.096	9.40036	21.2865	21.8344	12.8508	4.48896	3.59437	19.4729	26.2515	64.7812	373.615	599.515	258.975	260.984	163.803	1867.77
		2007/2008	15.5913	5.32723	14.8844	22.2172	27.4787	13.6886	14.0095	4.06812	32.2582	14.4281	62.6179	412.401	633.657	313.94	369.705	240.575	2196.85
		2008/2009	24.8436	18.0242	12.3362	22.209	46.6141	19.8442	16.6814	12.686	22.2811	12.3032	47.3395	358.844	657.239	383.185	417.663	347.528	2419.62
		2009/2010	17.4469	4.69932	12.0117	28.3594	30.952	7.88167	15.3992	8.1121	27.2351	12.0753	58.4964	321.221	627.158	392.62	448.574	318.757	2331
		2010/2011	16.5764	8.84088	8.813	27.0377	54.9393	20.801	15.9552	14.7557	25.1078	20.1792	52.7158	324.859	648.81	396.786	437.75	349.139	2423.06
		2011/2012	15.8658	11.5679	10.7896	38.7016	44.6488	17.3673	17.0431	13.2286	22.2425	14.0546	42.937	305.412	667.573	431.622	524.045	378.755	2555.85
		2012/2013	17.5383	9.5062	11.5782	35.7221	36.2498	15.7995	19.0071	15.0317	41.1373	14.2499	66.4355	314.624	799.283	524.674	587.064	443.55	2951.45
		2013/2014	22.7912	7.79488	11.8512	43.9768	61.3798	26.1249	28.9743	20.9434	34.231	13.8363	46.9447	346.676	832.237	598.884	586.282	454.184	3137.11
		2014/2015	18.1945	21.7294	18.9623	57.6137	63.5878	29.0243	27.7115	23.6983	54.5641	19.5108	71.2978	435.897	1094.4	753.213	721.568	553.957	3964.93
		2015/2016	20.7854	24.0168	22.9745	52.8036	59.6315	27.7003	35.0285	18.4479	43.5625	11.7956	93.5839	620.063	1269.62	847.869	843.069	628.058	4619.01
	All	2005/2006	58.5301	42.4193	41.2525	225.672	253.152	112.475	74.993	68.2696	153.491	93.7257	232.058	1121.71	2006.01	813.597	1018.44	689.768	7005.57
		2006/2007	38.7789	36.5538	25.4865	123.979	170.496	78.3805	74.6524	44.8402	101.12	62.9402	176.254	1012.3	1538.1	726.403	863.782	588.565	5662.63
		2007/2008	31.119	27.8743	32.1782	66.4675	84.6975	34.7568	54.4713	32.4288	90.2687	35.9815	162.396	927.02	1434.86	727.928	875.192	630.973	5248.61
		2008/2009	49.685	38.3108	26.9101	61.0862	107.685	45.2114	33.367	35.5147	56.4364	36.9085	123.367	763.737	1326.02	742.365	845.781	667.277	4959.66
		2009/2010	43.0399	27.0307	27.034	85.1037	74.0839	36.0381	40.0429	22.0187	62.0579	34.0286	136.133	636.579	1159.04	691.615	794.695	550.471	4419.01
		2010/2011	32.0347	32.0305	11.0132	42.0482	72.0935	45.0519	33.0374	34.0381	62.158	32.0394	131.142	697.752	1168.35	690.789	739.85	592.663	4416.09
		2011/2012	26.0646	21.0319	14.0248	47.0676	49.1132	26.0513	34.0877	22.0468	40.0288	28.1102	78.1672	534.474	1031.31	648.551	727.645	542.165	3869.94
		2012/2013	23.017	19.0089	13.025	42.0237	45.0343	20.0111	22.0071	21.0422	57.1172	23.0158	111.072	484.306	1110.79	677.466	756.672	575.457	4001.07
		2013/2014	30.0354	10.0197	13.0351	46.0687	66.1889	31.0959	31.0417	22.0446	46.075	17.0259	73.119	444.834	1024.94	679.23	690.208	519	3743.96
		2014/2015	25.0256	24.0241	20.0192	62.0599	68.06	33.0365	30.0283	25.0192	67.0579	26.0248	95.1221	527.576	1280.38	884.987	835.882	655.682	4659.99
		2015/2016	27.0167	25.0168	24.0181	55.049	62.0637	33.0236	35.0285	26.3474	51	15.0104	115.082	686.528	1446.1	935.742	949.711	697.552	5184.29

## Sheet: 3. 2001 Carriage data
		ST3 in Non PCV13 srogroup		Age groups
				0 Y	1-2 Y	3-4 Y	5-9 Y	10-19 Y	20-39 Y	40+ Y
		Serotype groupings	VT1	203	224	51	38	9	73	6	Number of positive swabs
			VT2	33	60	21	8	1	21	3
			NVT	36	54	26	27	9	39	5
			All	502	702	269	324	151	1669	252	Number of swabs
		ST3 excluded from the study		Age groups
				0 Y	1-2 Y	3-4 Y	5-9 Y	10-19 Y	20-39 Y	40+ Y
		Serotype groupings	VT1	203	224	51	38	9	73	6	Number of positive swabs
			VT2	33	60	21	8	1	21	3
			NVT	34	52	26	27	9	35	5
			All	500	700	269	324	151	1665	252	Number of swabs
